# Supplementary material for: Early Vitamin C, Hydrocortisone, and Thiamine Treatment for Septic Cardiomyopathy: A Propensity Score Analysis
Source: J Pers Med. 2021 Jun 28;11(7):610. doi: 10.3390/jpm11070610 (PMC8304272; doi:10.3390/jpm11070610)
Supplement: Supplementary file 1 [file jpm-11-00610-s001.zip]

Archive with 1 entries (1 files):
- jpm-1248138-supplementary.pdf
